# Supplementary material for: Perfluorinated Carbon Chain Length Drives Uptake of Diverse Per- and Polyfluoroalkyl Substances in Field-Deployed Passive Samplers
Source: ACS ES T Water. 2025 Mar 7;5(4):1803–13. doi: 10.1021/acsestwater.4c01164 (PMC12393212; doi:10.1021/acsestwater.4c01164)
Supplement: Supplementary file 2 [file ew4c01164_si_002.xlsx]

## Sheet: S1. Compounds
Table S1. Targeted Compounds, Internal Standards, and Method Details
Per- and Polyfluoroalkyl Substances
Acronym	Description	Precursor Mass (Da)	Fragment Mass (Da)	DP (V)	CE(V)	Internal Standard
PFPrA	Perfluoropropanoic Acid	163.08	118.992	-25	-12	13C4_PFBA
PFBA	Perfluorobutanoic Acid	212.98	168.989	-25	-12	13C4_PFBA
PFPeA	Perfluoropentanoic acid	262.98	218.986	-20	-12	13C5_PFPeA
PFHxA	Perfluorohexanoic acid	312.97	268.982	-25	-12	13C5_PFHxA
PFHpA	Perfluoroheptanoic acid	362.97	318.979	-25	-12	13C4_PFHpA
PFOA	Perfluorooctanoic acid	412.97	368.976	-25	-14	13C8_PFOA
PFNA	Perfluorononanoic acid	462.96	418.973	-25	-14	13C9_PFNA
PFDA	Perfluorodecanoic acid	512.96	468.97	-25	-16	13C6_PFDA
PFUdA	Perfluoroundecanoic acid	562.96	518.967	-25	-18	13C7_PFUdA
PFDoA	Perfluorododecanoic acid	612.95	568.963	-25	-18	13C2_PFDoA
PFTrDA	Perfluorotridecanoic acid	662.95	618.962	-30	-19	13C2_PFDoA
PFTeDA	Perfluorotetradecanoic acid	712.95	668.958	-30	-22	13C2_PFTeDA
3:3 FTCA	3:3 Fluorotelomer carboxylic acd	241	136.989	-20	-20	13C5_PFPeA
5:3 FTCA	5:3 Fluorotelomer carboxylic acd	341	236.989	-20	-20	13C4_PFHpA
7:3 FTCA	7:3 Fluorotelomer carboxylic acd	440.96	336.989	-70	-14	13C4_PFHpA
FOEA	Perfluorooctyl ethanoic acid	476.98	392.977	-50	-20	13C9_PFNA
PFPrS	Perfluoropropanesulfonic acid	248.95	79.9572	-55	-58	13C3_PFBS
PFBS	Perfluorobutanesulfonic acid	298.94	79.9572	-55	-58	13C3_PFBS
PFPeS	Perfluoropentanesulfonic acid	348.94	79.9572	-60	-66	13C3_PFBS
PFHxS	Perfluorohexanesulfonic acid	398.94	79.9572	-60	-74	13C3_PFHxS
PFHpS	Perfluoroheptanesulfonic acid	448.93	79.9572	-65	-88	13C3_PFHxS
PFOS	Perfluorooctanesulfonic acid	498.93	79.9573	-65	-108	13C8_PFOS
PFNS	Perfluorononanesulfonic acid	548.93	79.9571	-50	-120	13C8_PFOS
PFDS	Perfluorodecanesulfonic acid	598.92	79.9569	-45	-120	13C8_PFOS
MeFBSA	N-Methyl perfluorobutanesulfonamide	311.97	218.986	-40	-25	13C3_PFBS
EtFBSA	N-Ethyl perfluorobutanesulfonamide	325.99	218.986	-30	-20	13C8_FOSA
FBSA	Perfluorobutane sulfonamide	297.96	77.9653	-40	-50	13C8_FOSA
FPeSA	Perfluoropentane sulfonamide	347.96	77.9653	-60	-35	13C8_FOSA
FHxSA	Perfluorohexane sulfonamide	397.95	77.9654	-10	-70	13C8_FOSA
FOSA	Perfluorooctane sulfonamide	497.94	77.9654	-60	-85	13C8_FOSA
N-MeFOSAA	N-Methylperfluorooctanesulfonamido acetic acid	569.97	418.973	-75	-28	d3-MeFOSAA
N-EtFOSAA	N-Ethylperfluorooctanesulfonamido acetic acid	583.98	418.973	-50	-36	d5-EtFOSAA
MeFOSA	N-Methyl perfluorooctanesulfonamide	511.96	168.989	-95	-36	d-MeFOSA
EtFOSA	N-Ethyl Perfluorooctylsulfonamide	525.98	168.989	-90	-36	d-EtFOSA
HFPO-DA	Perfluoro(2-methyl-3-oxahexanoic) acid	329.05	284.978	-48	-6	13C3_HFPO-DA
DONA	4,8-dioxa-3H-Perfluorononanoic acid	376.97	250.975	-55	-16	13C4_PFHpA
9ClPF3ONS	F-35B Major	530.89	350.945	-120	-30	13C8_PFOS
11ClPF3OUdS	F-35B Minor	630.89	450.938	-160	-40	13C8_PFOS
PFECHS	Perfluoroethylcyclohexane sulfonate	460.93	98.9557	-10	-70	13C3_PFHxS
PFEESA	Potassium perfluoro(2-ethoxyethane)sulfonate	314.94	134.988	-150	-30	13C3_PFHxS
3,6-OPFHpA	Perfluoro-3,6-dioxaheptanoic acid	200.98	84.9907	-37	-18	13C3_PFHxS
PF4OPeA	Perfluoro-4-oxapentanoic acid	228.97	84.9907	-21	-21	13C3_PFHxS
PF5OHxA	Perfluoro-5-oxahexanoic acid	278.97	84.9907	-34	-28	13C3_PFHxS
N-AP-FHxSA	N-(3-dimethylaminopropan-1-yl)perfluoro-1-hexanesulfonamide	483.04	168.99	-30	-34	13C3_PFHxS
N-TAmP-FHxSA	N-[3-(perfluoro-1-hexanesulfonamido)propan-1-yl]-N,N,N-trimethylamonium	497.06	168.99	-40	-34	13C3_PFHxS
4:2 FTS	4:2 Fluorotelomer Sulfonic Acid	326.97	306.968	-50	-28	13C2 4:2 FTS
6:2 FTS	6:2 Fluorotelomer Sulfonic Acid	426.97	406.962	-50	-32	13C2 6:2 FTS
8:2 FTS	8:2 Fluorotelomer Sulfonic Acid	526.96	506.956	-50	-40	13C2 8:2 FTS
10:2 FTS	10:2 Fluorotelomer Sulfonic Acid	626.95	606.948	-50	-40	13C2 8:2 FTS
Mass Labeled Surrogates for Per- and Polyfluoroalkyl Substances
13C3_PFBA	Recovery Standard	215.99	171.999	-25	-12
13C2_PFHxA	Recovery Standard	314.99	272.996	-25	-12
13C4_PFOA	Recovery Standard	416.99	371.987	-25	-14
13C5_PFNA	Recovery Standard	467.99	422.99	-25	-14
13C2_PFDA	Recovery Standard	514.98	469.974	-25	-16
18O2_PFHxS	Recovery Standard	402.95	102.964	-60	-50
13C4_PFOS	Recovery Standard	502.94	79.9574	-65	-108
13C4_PFBA	Internal Standard	216.99	171.999	-25	-12
13C5_PFPeA	Internal Standard	267.99	223	-20	-12
13C5_PFHxA	Internal Standard	317.99	272.996	-25	-12
13C4_PFHpA	Internal Standard	366.98	321.99	-25	-12
13C8_PFOA	Internal Standard	420.99	376	-25	-14
13C9_PFNA	Internal Standard	471.99	427.001	-25	-14
13C6_PFDA	Internal Standard	518.98	473.987	-25	-16
13C7_PFUdA	Internal Standard	569.98	524.986	-25	-18
13C2_PFDoA	Internal Standard	614.96	569.967	-25	-18
13C2_PFTeDA	Internal Standard	714.96	669.963	-55	-25
13C3_PFBS	Internal Standard	301.95	79.9574	-55	-58
13C3_PFHxS	Internal Standard	401.95	79.9572	-60	-50
13C8_PFOS	Internal Standard	506.96	79.9572	-65	-108
13C8_FOSA	Internal Standard	505.97	77.9654	-60	-85
d3-MeFOSAA	Internal Standard	572.98	418.974	-75	-28
d5-EtFOSAA	Internal Standard	589.01	418.973	-75	-37
d-MeFOSA	Internal Standard	514.98	168.99	-90	-36
d-EtFOSA	Internal Standard	531.01	168.988	-90	-34
13C3_HFPO-DA	Internal Standard	331.98	286.984	-40	-10
13C2 4:2 FTS	Internal Standard	328.98	80.9649	-50	-40
13C2 6:2 FTS	Internal Standard	428.97	80.9651	-55	-60
13C2 8:2 FTS	Internal Standard	528.97	80.9648	-55	-60
Flourinated Pharmaceuticals ESI+
Analyte	Precursor Ion	Quantifier Ion	Quantifier Collision Energy (V)	Qualifier Ion	Qualifier Collision Energy (V)	Declustering Potential (V)
Citalopram	325.171	109.045	32	262.104	24	10
Flecainide	415.145	398.122	30	301.033	44	10
Sitagliptin	408.125	235.084	24	174.055	34	40
Maraviroc	514.335	389.24	24	280.151	40	60
Pantoprazole Sulfide	368.087	152.071	26	184.044	26	30
Hydroxyatorvastatin	575.255	440.225	36	466.205	30	10
Desmethylcitalopram	311.155	262.104	24	109.045	32	10
Hydroxyphenylmaraviroc	530.33	405.237	24	296.142	40	60
Flourinated Pharmaceuticals ESI-
Analyte	Precursor Ion	Quantifier Ion	Quantifier Collision Energy (V)	Qualifier Ion	Qualifier Collision Energy (V)	Declustering Potential (V)
Atorvastatin	557.246	397.172	-36	453.199	-30	-10
Celecoxib	380.069	316.107	-18	276.095	-28	-10
Diflunisal	249.037	205.045	-24	N/A	N/A	-20
Rosuvastatin	480.161	418.162	-28	340.184	-36	-10

## Sheet: S2. Site Information
Table S2. Filed site information
	Site 1	Site 2	Site 3
Lat	41.6444	41.5922	41.5785
Long	-70.5396	-70.5077	-70.5145
Location	Ground water well, on Joint Base Cape Cod, Buzzards Bay, MA	Martin Rd river access, Falmouth, MA Quashnet river at USGS gauge 011058837	Spillway under bridge on Meadow Rd, East Falmouth, MA. Opening of Quashnet River to Waquoit Bay
Dates Sampled	7/20/22-8/10/22	7/6/22-8/18/22	7/6/22-8/18/22

## Sheet: S3. SPE Matrix Spike
Table S3. Results of matrix spike experiment for solid phase extraction of water
Compound	Mean Recovery (%)	SD (%)
PFBA	110	5.6
PFPeA	110	6.3
PFHxA	84	1.2
PFHpA	100	4.2
PFOA	97	3.1
PFNA	99	6.6
PFDA	90	8.7
PFUnDA	94	6.1
PFBS	88	5.9
PFPeS	91	5.2
PFHxS	95	5.5
PFHpS	90	2.2
PFOS	99	4

## Sheet: S4. Method Detection Limits
Table S4. Method Detection Limits for Target Compounds
Compound	MDL (ng/concentrated sample)	MDL (ng/sampler)	MDL (ng/L)
PFCA
PFPrA	0.117204	0.117204	2.34409
PFBA	0.0571341	0.0571341	1.14268
PFPeA	0.0454516	0.0454516	0.909032
PFHxA	0.0686943	0.0686943	1.37389
PFHpA	0.0834602	0.0834602	1.6692
PFOA	0.0932527	0.0932527	1.86505
PFNA	0.0461674	0.0461674	0.923348
PFDA	0.057432	0.057432	1.14864
PFUdA	0.0618084	0.0618084	1.23617
PFDoA	0.0489564	0.0489564	0.979127
PFTrDA	0.025	0.025	0.5
PFTeDA	0.025	0.025	0.5
PFSA
PFPrS	0.15	0.15	3
PFBS	0.02	0.02	0.4
PFPeS	0.025	0.025	0.5
L-PFHxS	0.015	0.015	0.3
Br-PFHxS	0.015	0.015	0.3
PFHpS	0.03532	0.03532	0.706401
L-PFOS	0.02	0.02	0.4
Br-PFOS	0.02	0.02	0.4
PFNS	0.025	0.025	0.5
PFDS	0.025	0.025	0.5
FASA
FBSA	0.03	0.03	0.6
FPeSA	0.01	0.01	0.2
FHxSA	0.01	0.01	0.2
FHpSA	0.01	0.01	0.2
FOSA	0.0257493	0.0257493	0.514985
MeFBSA	0.25	0.25	5
N-EtFBSA-M	0.25	0.25	5
MeFOSA	0.1	0.1	2
EtFOSA	0.1	0.1	2
N-AP-FHxSA	0.15	0.15	3
N-TAmP-FHxSA	20	20	400
FASAA
L-N-MeFOSAA	0.025	0.025	0.5
Br-N-MeFOSAA	0.025	0.025	0.5
L-N-EtFOSAA	0.025	0.025	0.5
Br-N-EtFOSAA	0.025	0.025	0.5
FTS/FTSA
4:2 FTS	0.005	0.005	0.1
6:2 FTS	0.018645	0.018645	0.3729
8:2 FTS	0.01	0.01	0.2
10:2 FTS	0.01	0.01	0.2
FTCA
3:3 FTCA	3.6	3.6	72
5:3 FTCA	0.05	0.05	1
7:3 FTCA	0.05	0.05	1
OTHER
FOEA	1.2	1.2	24
HFPO-DA	0.221198	0.221198	4.42397
DONA	0.01	0.01	0.2
9ClPF3ONS	0.01	0.01	0.2
11ClPF3OUdS	0.01	0.01	0.2
3,6-OPFHpA	0.025	0.025	0.5
PF4OPeA	0.025	0.025	0.5
PF5OHxA	0.025	0.025	0.5
PFECHS	0.025	0.025	0.5
PFEESA	0.01	0.01	0.2

## Sheet: S5. Surrogate Recovery
Table S5. Surrogate Recovery
Mass Labeled Surrogate	SPE Mean Recovery (%) (n=22)	SPE Standard Deviation of Recoveries (%) (n=22)	Passive Sampler Mean Recovery (%) (n=15)	Passive Sampler Standard Deviation of Recoveries (%) (n=15)
IDA-13C4_PFBA	0.404198	0.174153	0.547784	0.245785
IDA-13C5_PFPeA	0.667227	0.124093	0.742419	0.128511
IDA-13C5_PFHxA	0.592838	0.100259	0.68022	0.115729
IDA-13C4_PFHpA	0.635406	0.108609	0.72139	0.123962
IDA-13C8_PFOA	0.690114	0.138656	0.796665	0.132516
IDA-13C9_PFNA	0.60787	0.189922	0.63396	0.147354
IDA-13C6_PFDA	0.509073	0.200275	0.712875	0.165742
IDA-13C7_PFUdA	0.311129	0.192701	0.537455	0.188714
IDA-13C2_PFDoA	0.110611	0.0941324	0.341533	0.172982
IDA-13C2_PFTeDA	0.127025	0.181311	0.252651	0.211054
IDA-13C3_PFBS	1.16325	0.206676	1.27359	0.225828
IDA-13C3_PFHxS	1.08905	0.254867	1.14069	0.215256
IDA-13C8_PFOS	0.781965	0.303014	0.981553	0.19939
IDA-13C8_FOSA	0.546783	0.258765	0.715108	0.176855
IDA-d3-MeFOSAA	0.598158	0.364035	0.772252	0.210591
IDA-d5-EtFOSAA	0.586033	0.402214	0.788097	0.28501
IDA-d-MeFOSA	0.0728986	0.116021	0.199573	0.177629
IDA-d-EtFOSA	0.0355038	0.0762064	0.113586	0.111007
IDA-13C3_HFPO-DA	0.33512	0.0639442	0.386244	0.0676027
IDA-13C2 4:2 FTS	2.48106	0.531645	1.95951	0.487199
IDA-13C2 6:2 FTS	2.90988	1.00831	2.15014	0.540476
IDA-13C2 8:2 FTS	1.98507	0.924591	1.76666	0.50471

## Sheet: S6. Suspect Uncertainty
Table S6. Uncertainty calculed for each sampling rate calculation method based on water filtration and compound class
	Site 1				Site 2				Site 3
	Rs,area (% uncertainty)	Rs,surrogate (% uncertainty)	Rs,global (% uncertainty)		Rs,area (% uncertainty)	Rs,surrogate (% uncertainty)	Rs,global (% uncertainty)		Rs,area (% uncertainty)	Rs,surrogate (% uncertainty)	Rs,global (% uncertainty)
Average	39.5228	18.6826	31.4416		60.9695	11.7285	22.3492		20.0033	26.3248	29.5697
By filter status
Average_Filtered	NA	NA	NA		34.935	12.9861	18.2256		21.5402	28.554	43.2356
Average_Unfiltered	39.5228	18.6826	31.4416		87.0039	10.471	26.4728		18.4663	24.0957	15.9039
By family
Average PFCA	41.4795	20.0504	34.0882		31.8324	17.9025	19.1402		15.3831	17.4728	17.9476
Average PFSA	40.2591	19.6782	30.0433		62.1864	12.067	19.8847		20.6856	36.4617	38.4778
Average FTS/FASA	36.1564	15.7286	29.8812		34.432	6.72348	35.6134		36.4367	31.3221	49.334
By family and filter status
Average PFCA_Filtered	NA	NA	NA		31.8324	17.9025	19.1402		13.2848	16.1269	22.9468
Average PFSA_Filtered	NA	NA	NA		38.8598	9.39019	11.0634		21.2404	38.1785	52.746
Average FTS/FASA_Filtered	NA	NA	NA		36.8042	6.08885	26.6823		55.4615	49.3887	95.8598
Average PFCA_Unfiltered	41.4795	20.0504	34.0882		109.876	9.15242	17.9041		17.4815	18.8188	12.9484
Average PFSA_Unfiltered	40.2591	19.6782	30.0433		85.5131	14.7438	28.7061		20.1308	34.745	24.2097
Average FTS/FASA_Unfiltered	36.1564	15.7286	29.8812		32.0598	7.3581	44.5445		17.4119	13.2554	2.80815

## Sheet: S7. SPE Data
Table S7. Target water grab sampling results
Site	Date Collected	Water Type	Vol Extracted (mL)	PFPrA (ng/L)	PFBA (ng/L)	PFPeA (ng/L)	PFHxA (ng/L)	PFHpA (ng/L)	PFOA (ng/L)	PFNA (ng/L)	PFDA (ng/L)	PFUdA (ng/L)	PFPrS (ng/L)	PFBS (ng/L)	PFPeS (ng/L)	L-PFHxS (ng/L)	Br-PFHxS (ng/L)	PFHpS (ng/L)	L-PFOS (ng/L)	Br-PFOS (ng/L)	PFDS (ng/L)	FBSA (ng/L)	FPeSA (ng/L)	FHxSA (ng/L)	FHpSA (ng/L)	FOSA (ng/L)	4:2 FTS (ng/L)	6:2 FTS (ng/L)	8:2 FTS (ng/L)	10:2 FTS (ng/L)	5:3 FTCA (ng/L)	7:3 FTCA (ng/L)	PFECHS (ng/L)
1-Groundwater	2022-07-27	Unfiltered	50	23.613	40.2644	86.104	328.095	185.551	546.105	6.58874	2.71658	<MDL	4.42558	25.232	74.1417	1957.64	459.448	107.131	2306.7	280.091	<MDL	580.545	208.941	798.633	12.1442	58.6141	<MDL	99.5351	318.348	<MDL	<MDL	<MDL	7.32214
1-Groundwater	2022-08-10	Unfiltered	50	32.3295	59.5464	111.709	509.735	323.833	835.472	9.5599	4.58087	4.41499	5.60756	39.3388	137.809	3665.18	1214.77	191.624	4403.88	777.428	<MDL	738.338	274.509	1396.6	22.6772	128.567	0.190072	175.754	581.352	<MDL	<MDL	<MDL	10.3408
2-River	2022-07-06	Filtered	265.63	0.885412	4.42766	9.69212	12.8894	7.01629	12.8433	6.87696	<MDL	<MDL	1.10306	3.46657	4.0395	38.4021	6.35211	2.11943	35.1342	15.6866	<MDL	1.23319	0.719942	7.49986	<MDL	<MDL	<MDL	3.18625	0.47686	<MDL	0.378486	<MDL	0.282979
2-River	2022-08-03	Filtered	264.59	2.14781	4.75165	10.7998	13.388	7.4058	14.0011	6.41255	<MDL	<MDL	1.36228	3.8775	3.56845	40.7317	6.56998	1.91766	36.9416	19.3313	<MDL	1.73875	0.881128	8.84362	<MDL	0.202431	<MDL	2.12351	0.272572	<MDL	0.378425	<MDL	0.179469
2-River	2022-07-06	Unfiltered	242.5	1.92389	4.62689	10.517	14.6831	7.29462	14.5334	7.68943	<MDL	<MDL	1.25678	4.15	4.04667	42.0482	7.49185	1.67611	32.8729	21.4065	<MDL	9.33289	3.87668	43.0884	<MDL	<MDL	<MDL	3.53924	<MDL	<MDL	0.271686	<MDL	<MDL
2-River	2022-07-20	Unfiltered	489.55	1.54542	5.18065	9.93508	12.5279	10.2162	14.2145	6.29863	0.194385	0.482823	1.11746	3.42263	3.21379	40.2921	7.02578	1.93351	33.5908	18.982	<MDL	2.87092	1.44704	14.1868	<MDL	0.519147	0.0323432	2.28946	0.284703	<MDL	0.383304	<MDL	0.16273
2-River	2022-08-03	Unfiltered	238.9	1.5844	4.927	11.2757	13.2211	7.50359	17.4072	6.96142	<MDL	<MDL	1.30074	3.6453	3.50303	41.5098	7.31744	1.53309	34.4885	18.5595	<MDL	4.76756	2.73179	26.0562	<MDL	0.293662	0.0332162	2.14273	0.295182	<MDL	0.318229	<MDL	0.166898
2-River	2022-08-18	Unfiltered	507.07	1.53577	4.55984	10.1101	11.9295	7.8322	14.3165	6.32761	<MDL	<MDL	1.19002	3.19017	3.20777	39.669	6.90975	1.98928	33.882	17.9745	<MDL	2.02317	1.13246	11.1422	<MDL	0.35771	0.0311362	1.91238	0.182276	<MDL	0.366248	<MDL	0.194491
3-Estuary	2022-07-06	Filtered	266.16	<MDL	4.13705	8.36294	10.1766	5.57747	9.92459	5.09258	<MDL	<MDL	0.887864	3.22406	2.87208	30.761	5.15078	1.701	26.6603	12.953	0.485411	0.804842	0.336965	3.0174	<MDL	0.376794	0.0375535	0.954668	0.0436407	<MDL	<MDL	<MDL	0.189734
3-Estuary	2022-07-20	Filtered	259.47	<MDL	3.85451	7.89225	9.75573	5.3769	9.64148	4.59531	<MDL	<MDL	<MDL	2.89581	2.19529	28.0315	4.69435	1.5062	28.5491	12.378	<MDL	0.994841	0.484725	4.35799	<MDL	0.315653	0.0338846	0.746856	<MDL	<MDL	<MDL	<MDL	0.138148
3-Estuary	2022-08-18	Filtered	268.66	<MDL	2.2998	4.54612	5.16813	3.15244	6.09649	3.1166	<MDL	<MDL	<MDL	1.55906	1.37971	16.471	2.68745	0.939882	14.909	7.11397	<MDL	1.69418	0.847833	6.28274	<MDL	<MDL	<MDL	0.643256	<MDL	<MDL	<MDL	<MDL	<MDL
3-Estuary	2022-07-06	Unfiltered	246.7	0.693465	3.95526	9.01401	10.3107	6.07929	10.9313	5.04153	<MDL	<MDL	0.992158	3.2751	3.02754	32.3929	5.64142	1.8923	24.6224	12.5275	<MDL	0.87475	0.3983	3.8105	<MDL	0.206167	<MDL	1.06407	<MDL	<MDL	<MDL	<MDL	<MDL
3-Estuary	2022-07-20	Unfiltered	250.1	<MDL	4.1399	8.39364	9.87607	5.69764	10.6248	4.91745	<MDL	<MDL	<MDL	3.20826	2.64599	29.714	4.9925	1.63138	30.2292	13.1376	<MDL	0.762973	0.378841	3.58566	<MDL	0.230725	<MDL	0.656237	<MDL	<MDL	<MDL	<MDL	0.149648
3-Estuary	2022-08-03	Unfiltered	500.56	0.538017	3.89826	7.42632	8.86832	6.26227	9.5891	4.59171	0.119098	<MDL	1.16152	2.79472	2.49718	27.0178	4.46147	1.70792	27.2914	11.1561	<MDL	0.725218	0.259487	2.68952	<MDL	0.133379	0.0234158	0.694749	0.0731351	<MDL	<MDL	<MDL	0.14245
3-Estuary	2022-08-18	Unfiltered	253.01	<MDL	2.49393	4.67167	5.24686	3.11959	5.71101	2.50427	<MDL	<MDL	<MDL	1.73709	1.67681	15.9079	2.59724	0.970895	13.8305	5.86992	<MDL	0.567011	0.259811	1.94619	<MDL	0.102979	<MDL	0.516509	0.0507412	<MDL	<MDL	<MDL	<MDL
1-Groundwater Mean	-	-	50	27.9712	49.9054	98.9064	418.915	254.692	690.789	8.07432	3.64873	4.41499	5.01657	32.2854	105.976	2811.41	837.107	149.378	3355.29	528.76	<MDL	659.442	241.725	1097.61	17.4107	93.5904	0.190072	137.644	449.85	<MDL	<MDL	<MDL	8.83149
1-Groundwater SD	-	-	0	6.16349	13.6344	18.1053	128.439	97.7805	204.614	2.10092	1.31825	0	0.835788	9.97499	45.0199	1207.42	534.091	59.7462	1482.93	351.67	<MDL	111.577	46.3641	422.823	7.44795	49.4639	0	53.8946	185.972	<MDL	<MDL	<MDL	2.13454
2-River Mean	-	-	334.707	1.60378	4.74561	10.3883	13.1065	7.87812	14.5527	6.7611	0.194385	0.482823	1.22172	3.62536	3.59654	40.4421	6.94449	1.86151	34.485	18.6567	<MDL	3.66108	1.79817	18.4695	<MDL	0.343237	0.0322319	2.53226	0.302319	<MDL	0.349397	<MDL	0.197313
2-River SD	-	-	127.322	0.429628	0.272723	0.590061	0.932236	1.17605	1.51956	0.536401	0	0	0.103137	0.344942	0.375769	1.31037	0.433058	0.216061	1.42957	1.86646	<MDL	3.04272	1.24594	13.7744	<MDL	0.133464	0.00104443	0.663887	0.107379	<MDL	0.0450176	<MDL	0.0494625
3-Estuary Mean	-	-	292.094	0.615741	3.53982	7.18671	8.48606	5.03794	8.93124	4.26563	0.119098	<MDL	1.01385	2.67059	2.3278	25.7566	4.31789	1.47851	23.7274	10.7337	0.485411	0.917688	0.423709	3.67	<MDL	0.227616	0.031618	0.753764	0.055839	<MDL	<MDL	<MDL	0.154995
3-Estuary SD	-	-	92.282	0.109919	0.790401	1.82723	2.28687	1.3329	2.12908	1.02862	0	<MDL	0.138112	0.722715	0.613194	6.76671	1.2029	0.37534	6.62495	2.98783	0	0.366839	0.20315	1.39555	<MDL	0.104775	0.00733635	0.1907	0.0153938	<MDL	<MDL	<MDL	0.0236399

## Sheet: S8. EOF SPE Results
Table S8. Water grab sample EOF results
Date	Site	MDL (ng F/L)	EOF Conc (ng F/L)
2022-08-10	1-Groundwater	1573.29	5667
2022-07-27	1-Groundwater	1689.69	8830.1
2022-07-06	2-River	163.591	275.7
2022-07-20	2-River	152.714	207.1
2022-08-03	2-River	140.829	189.4
2022-08-18	2-River	153.155	202.5

## Sheet: S9. Suspect Screening Details
Table S9. Suspect screen compound details
Analyte Acronym	Analyte Name	Neutral Formula	Precursor Ion (m/z)	Average Mass Error (ppm)	IS used or normalization
6:2 FTSAS-sulfoxide	6:2 Fluorotelomer sulfinyl amido sulfonic acid	C15H18F13NO5S2	602.036	-0.618 ± 2.39	6:2 FTS
FPrSA	Perfluoropropane sulfonamide	C3H2F7NO2S	247.962	0.456 ± 2.24	PFBS
N-SPAmP-FBSA	N-sulfopropyldimethylammonio propylperfluorobutanesulfonamide	C12H19F9N2O5S2	505.053	2.859 ± 0.29	PFBS
N-SPAmP-FHxSA	N-sulfopropyldimethylammonio propylperfluorohexanesulfonamide	C14H19F13N2O5S2	605.044	-0.888 ± 1.56	PFHxS
N-SPAmP-FPHxSAPS	N-SPAmP-FPHxSAPS	C17H25O8S3N2F13	727.049	-1.541 ± 1.72	PFHxS
N-SP-FHxSA	N-sulfopropylperfluorohexanesulfonamide	C9H8F13NO5S2	519.956	-1.678 ± 2.6	PFHxS
8:2 FTSAS-sulfoxide	8:2 Fluorotelomer sulfoxide amido sulfonic acid	C17H18F17NO5S2	702.029	0.218 ± 0.7	8:2 FTS
N-SP-FBSA	N-sulfopropylperfluorobutanesulfonamide	C7H8F9NO5S2	419.963	-0.596 ± 0.29	PFBS

## Sheet: S10. Suspect Compound Results
Table S10. Suspect screening compound results
Site	Compound	Label	Passive Sampler Abundance (area/sampler)	Filtered Water Abundance (area/Liter)	Unfiltered Water Abundance (area/Liter)
1-Groundwater	6:2 fluorotelomer sulfinyl ethyl amide trimethyl sulfonic acid 1,1-dimethyl ethyl sul.. [neg,pos]	6:2 FTSAS-sulfoxide	31068.5	NR	1.59294e+06
1-Groundwater	8:2 fluorotelomer sulfinyl ethyl amide trimethyl sulfonic acid 1,1-dimethyl ethyl sul.. [neg,pos]	8:2 FTSAS-sulfoxide	164115	NR	3.58032e+06
1-Groundwater	FPrSA (perfluoropropane sulfonamide) [neg]	FPrSA	172988	NR	9.34943e+06
1-Groundwater	N-SPAmP-FBSA (N-sulfopropyldimethylammonio propylperfluorobutanesulfonamide) [neg,pos]	N-SPAmP-FBSA	ND	NR	110285
1-Groundwater	N-SPAmP-FHxSA (N-sulfopropyldimethylammonio propylperfluorohexanesulfonamide) [neg,pos]	N-SPAmP-FHxA	168887	NR	4.62916e+06
1-Groundwater	N-SPAmP-FPHxSAPS [neg,pos]	N-SPAmP-FPHxSAPS	4379.89	NR	269361
1-Groundwater	N-SP-FBSA (N-sulfopropylperfluorobutanesulfonamide) [neg]	N-SP-FBSA	1250.78	NR	117402
1-Groundwater	N-SP-FHxSA (N-sulfopropylperfluorohexanesulfonamide) [neg]	N-SP-FHxSA	172206	NR	5.04639e+06
2-River	6:2 fluorotelomer sulfinyl ethyl amide trimethyl sulfonic acid 1,1-dimethyl ethyl sul.. [neg,pos]	6:2 FTSAS-sulfoxide	348.32	929.69	ND
2-River	FPrSA (perfluoropropane sulfonamide) [neg]	FPrSA	41858.7	68901.1	30442.4
2-River	N-SPAmP-FBSA (N-sulfopropyldimethylammonio propylperfluorobutanesulfonamide) [neg,pos]	N-SPAmP-FBSA	3436.64	ND	ND
2-River	N-SPAmP-FHxSA (N-sulfopropyldimethylammonio propylperfluorohexanesulfonamide) [neg,pos]	N-SPAmP-FHxSA	5419.76	ND	ND
2-River	N-SPAmP-FPHxSAPS [neg,pos]	N-SPAmP-FPHxSAPS	8613.39	10181.6	6974.45
2-River	N-SP-FHxSA (N-sulfopropylperfluorohexanesulfonamide) [neg]	N-SP-FHxSA	10680.2	16992.7	11407
3-Estuary	FPrSA (perfluoropropane sulfonamide) [neg]	FPrSA	743.788	36246	35901.4
3-Estuary	N-SPAmP-FPHxSAPS [neg,pos]	N-SPAmP-FPHxSAPS	ND	6532.24	8725.39
3-Estuary	N-SP-FHxSA (N-sulfopropylperfluorohexanesulfonamide) [neg]	N-SP-FHxSA	ND	8999.7	13777.3

[truncated: 4 more sheets: S11. Passive Sampler Data, S12. EOF Passive Results, S13. Target Sampling Rates, S14. Suspect Sampling Rates]
